# Supplementary material for: Prognostic Value of the Lung Immune Prognosis Index Score for Patients Treated with Immune Checkpoint Inhibitors for Advanced or Metastatic Urinary Tract Carcinoma
Source: Cancers (Basel). 2023 Feb 7;15(4):1066. doi: 10.3390/cancers15041066 (PMC9954148; doi:10.3390/cancers15041066)
Supplement: Supplementary file 1 [file cancers-15-01066-s001.zip]

Archive with 1 entries (1 files):
- cancers-2172200-supplementary.pdf
